# Supplementary material for: 2D and 3D Immobilization of Carbon Nanomaterials into PEDOT via Electropolymerization of a Functional Bis-EDOT Monomer
Source: Polymers (Basel). 2021 Jan 29;13(3):436. doi: 10.3390/polym13030436 (PMC7866415; doi:10.3390/polym13030436)
Supplement: Supplementary file 1 [file polymers-13-00436-s001.zip]

Archive with 28 entries (28 files):
- Fig1.png
- __MACOSX/._Fig1.png
- Fig2.png
- __MACOSX/._Fig2.png
- Fig3.jpg
- __MACOSX/._Fig3.jpg
- Fig4.png
- __MACOSX/._Fig4.png
- Fig5.png
- __MACOSX/._Fig5.png
- Fig6.png
- __MACOSX/._Fig6.png
- Fig7.png
- __MACOSX/._Fig7.png
- FigS1.png
- __MACOSX/._FigS1.png
- FigS2.png
- __MACOSX/._FigS2.png
- FigS3.png
- __MACOSX/._FigS3.png
- FigS4.png
- __MACOSX/._FigS4.png
- FigS5.png
- __MACOSX/._FigS5.png
- FigS6.png
- __MACOSX/._FigS6.png
- FigS7.png
- __MACOSX/._FigS7.png
